# Supplementary material for: LncRNA RP11-138J23.1 Contributes to Gastric Cancer Progression by Interacting With RNA-Binding Protein HuR
Source: Front Oncol. 2022 Mar 22;12:848406. doi: 10.3389/fonc.2022.848406 (PMC8980803; doi:10.3389/fonc.2022.848406)
Supplement: Supplementary file 1 [file Table_1.xlsx]

## Sheet: Sheet1
		Supplementary Table S1: The list of primers.
		qRT-PCR primers
		Gene	Forward	Reverse
		RP11-138J23.1	F: GCAAGGTTGCTAATTCTCTCTGT;	R: GAAGTACGGCACCAGCATTTG;
		HuR	F: AACTACGTGACCGCGAAGG;	R: CGCCCAAACCGAGAGAACA;
		VAV3	F: AGCCCATCCTGGGAGTGTAT;	R: TGACTGCCTTGAATGGGGAC;
		β-actin	F: ACGCCAACACAGTGCTGTCTG;	R: GGCCGGACTCGTCATACTCC;
		siRNA sequences
		si-RP11-138J23.1 1#	GACAAAUAUGGUGUACUUAdTdT	UAAGUACACCAUAUUUGUCdTdT
		si-RP11-138J23.1 2#	CACAUACAUAGCCAUCCAAdTdT	UUGGAUGGCUAUGUAUGUGdTdT
		si-HuR	CACGCUGAACGGCUUGAGGTT	CCUCAAGCCGUUCAGCGUGTT
		si-VAV3	GCAGGUCAUUAGGAACUAUTT	AUAGUUCCUAAUGACCUGCTT
		Scrambled	UUCUCCGAACGUGUCACGUTT	ACGUGACACGUUCGGAGAATT
